# Supplementary material for: Loss of Protein Function Causing Severe Phenotypes of Female-Restricted Wieacker Wolff Syndrome due to a Novel Nonsense Mutation in the ZC4H2 Gene
Source: Genes (Basel). 2022 Aug 29;13(9):1558. doi: 10.3390/genes13091558 (PMC9498907; doi:10.3390/genes13091558)
Supplement: Supplementary file 1 [file genes-13-01558-s001.zip]

Archive with 2 entries (2 files):
- genes-1864667-supplementary figures.pdf
- genes-1864667-supplementary tables.pdf
